# Supplementary material for: Molecular Dynamics Simulation of Effect of Carbon Nanotube Diameter on Properties of Crosslinked Epichlorohydrin Rubbers
Source: Polymers (Basel). 2024 Aug 26;16(17):2419. doi: 10.3390/polym16172419 (PMC11397257; doi:10.3390/polym16172419)
Supplement: Supplementary file 1 [file polymers-16-02419-s001.zip]

Archive with 1 entries (1 files):
- polymers-3096393-supplementary.pdf
